# Supplementary material for: Spontaneously Hypertensive Rats Present Exacerbated Focal Stroke Behavioral Outcomes
Source: Brain Sci. 2024 Aug 21;14(8):838. doi: 10.3390/brainsci14080838 (PMC11352869; doi:10.3390/brainsci14080838)
Supplement: Supplementary file 1 [file brainsci-14-00838-s001.zip]

Archive with 1 entries (1 files):
- brainsci-3123252-supplementary.pdf
